# Supplementary material for: Identifying radiation responsive exon-regions of genes often used for biodosimetry and acute radiation syndrome prediction
Source: Sci Rep. 2022 Jun 9;12:9545. doi: 10.1038/s41598-022-13577-4 (PMC9184472; doi:10.1038/s41598-022-13577-4)
Supplement: Supplementary file 3 — Supplementary Table 1. [file 41598_2022_13577_MOESM3_ESM.xlsx]

## Sheet: Tabelle1
	Supplementary table 1 Schüle et al.
				intron spanning	genomic DNA detection	amplification length (bp)	radiation dose (Gy)		Donor 1							Donor 2							Donor 3							All donors
										raw CT-values			FC (relative to unexposed)				raw Ct-values			FC (relative to unexposed)				raw CT-values			FC (relative to unexposed)				mean raw CT-values					mean FC (relative to unexposed)
	Hs. No.	Gene	Exonregion							24 h	48 h		24 h	48 h			24 h	48 h		24 h	48 h			24 h	48 h		24 h	48 h			24 h	SD	48 h	SD		24 h	SD	48 h	SD
		18S rRNA
	Hs03003631_g1			no	yes	69	0			19.131	19.1859						19.0458	18.5307						18.8996	18.8906						19.0255	0.0955403	18.8691	0.267942
							0.5			19.1414	19.4243						19.3841	18.7766						18.9553	18.9951						19.1603	0.175573	19.0653	0.269033
							4			19.0336	19.6173						18.7907	18.757						18.8465	19.0016						18.8902	0.103876	19.1253	0.36192
		FDXR
	ARDJZUX		1-2	no	no	140	0			36.8989	37.4446		1	1			37.6417	36.7652		1	1			38.4881	n.d.		1	n.d.			37.6762	0.649262	37.1049	0.339706		1	0.41	1	0.41
							0.5			34.752	34.2116		4.17016	n.d.			35.1214	34.5519		5.78731	4.39939			33.6047	34.6629		27.5255	n.d.			34.4927	0.645768	34.4755	0.192031		12.4943	10.6491	4.39939	0
							4			32.0674	32.4115		31.1141	36.3324			33.2475	32.8225		23.7179	17.2033			32.3273	32.205		63.0029	n.d.			32.5474	0.506274	32.4797	0.256627		39.2783	17.0454	26.7679	9.56456
	Hs01031619_m1		1-3	yes	no	169	0			30.7633	30.6779		1	1			30.237	29.6157		1	1			29.8225	30.1819		1	1			30.2743	0.384986	30.1585	0.433945		1	0.04	1	0.06
							0.5			26.6282	27.0729		17.6224	20.1801			27.44	27.1789		9.37824	6.28164			26.2926	26.602		12.5729	12.494			26.7869	0.481689	26.9513	0.25072		13.1912	3.39392	12.9852	5.68463
							4			24.7061	25.1948		52.5526	41.4873			25.147	25.4501		31.8794	23.8558			24.4536	24.8623		43.898	44.4648			24.7689	0.286519	25.169	0.24066		42.7766	8.47697	36.6026	9.09496
	ARCE69Z		2-3	no	no	75	0			31.2604	31.5258		1	1			32.4821	31.9874		1	1			30.7673	31.5172		1	1			31.5033	0.720826	31.6768	0.219677		1	0.06	1	0.06
							0.5			27.5373	27.6902		12.729	11.7463			29.9044	28.8226		6.0227	8.50826			27.6062	27.862		8.34218	12.7959			28.3493	1.09996	28.1249	0.498307		9.03131	2.78088	11.0168	1.82485
							4			26.1536	26.417		36.7831	43.5498			27.889	27.3255		27.2252	28.3225			25.9384	26.0898		25.028	40.1836			26.6603	0.873208	26.6108	0.522746		29.6788	5.10298	37.3519	6.53103
	AREPVEV		3-4	no	no	58	0			n.d	n.d		n.d	n.d			n.d	n.d		n.d	n.d			n.d	n.d		n.d	n.d			n.d.	n.d.	n.d.	n.d.		n.d.	n.d.	n.d.	n.d.
							0.5			n.d	n.d		n.d	n.d			n.d	n.d		n.d	n.d			n.d	n.d		n.d	n.d			n.d.	n.d.	n.d.	n.d.		n.d.	n.d.	n.d.	n.d.
							4			n.d	n.d		n.d	n.d			n.d	n.d		n.d	n.d			n.d	n.d		n.d	n.d			n.d.	n.d.	n.d.	n.d.		n.d.	n.d.	n.d.	n.d.
	Hs00244586_m1		3-5	yes	no	71	0			28.4287	28.4382		1	1			28.4335	27.6713		1	1			27.879	27.8994		1	1			28.2471	0.260259	28.003	0.321519		1	0.07	1	0.05
							0.5			24.7807	24.8972		11.7836	15.4276			25.6832	25.3118		9.25751	6.46526			24.2536	24.4666		13.4336	11.2834			24.9058	0.590305	24.8919	0.345091		11.4916	1.71733	11.0588	3.66232
							4			23.2157	23.017		31.2319	49.731			23.4809	23.6762		28.424	19.5184			22.675	22.8724		39.1571	36.3027			23.1239	0.335361	23.1885	0.349867		32.9377	4.54475	35.184	12.3596
	AR7DTRF		4-5	no	no	76	0			n.d.	n.d.		n.d.	n.d.			n.d.	n.d.		n.d.	n.d.			n.d.	n.d.		n.d.	n.d.			n.d.	n.d.	n.d.	n.d.		n.d.	n.d.	n.d.	n.d.
							0.5			37.7544	36.854		n.d.	n.d.			38.0111	37.6725		n.d.	n.d.			36.9386	37.9624		n.d.	n.d.			37.568	0.457281	37.4963	0.469367		n.d.	n.d.	n.d.	n.d.
							4			35.6679	35.8644		n.d.	n.d.			37.9363	n.d.		n.d.	n.d.			36.4033	36.3575		n.d.	n.d.			36.6692	0.944968	36.1109	0.246542		n.d.	n.d.	n.d.	n.d.
	Hs01031621_g1		5-6	yes	possible	57	0			28.0895	28.2338		1	1			28.224	27.5599		1	1			27.9288	27.8363		1	1			28.0807	0.120658	27.8766	0.276594		1	0.02	1	0.05
							0.5			24.6107	24.679		9.25061	15.1752			25.5166	24.9013		8.6853	8.16276			24.3287	24.5199		13.1999	10.4086			24.8187	0.506777	24.7001	0.156429		10.3786	2.00824	11.2488	2.92382
							4			23.093	22.901		30.4478	48.0099			23.3087	23.4985		28.6571	19.9139			22.7614	22.9128		38.1766	33.7887			23.0544	0.225122	23.1041	0.27894		32.4272	4.13063	33.9042	11.4704
	Hs01031622_g1		6-7	yes	possible	118	0			28.6413	28.6449		1	1			28.7447	28.0439		1	1			28.1065	28.0631		1	1			28.4975	0.279661	28.2506	0.278928		1	0.03	1	0.01
							0.5			25.0647	24.983		11.6234	18.4659			26.1772	25.4325		7.85492	8.08942			24.4984	24.8437		13.274	9.73179			25.2468	0.697393	25.0864	0.251271		10.9174	2.26796	12.0957	4.55402
							4			23.2951	23.3079		33.0478	42.6249			23.7978	23.7508		29.3969	22.8368			22.9394	23.1251		38.1683	34.1297			23.3441	0.352135	23.3946	0.262684		33.5377	3.59762	33.1971	8.10534
	Hs01031623_g1		7-8	yes	possible	64	0			28.2191	28.4602		1	1			28.7558	27.7736		1	1			27.5034	27.645		1	1			28.1594	0.51305	27.9596	0.357861		1	0.03	1	0.03
							0.5			25.2133	25.2114		8.09464	15.6804			25.978	25.2139		9.52531	7.84514			24.2291	24.2431		10.5312	11.0436			25.1401	0.715853	24.8895	0.457025		9.38372	0.999743	11.5231	3.21666
							4			23.1931	22.771		25.589	48.1172			23.7955	23.7825		28.3085	18.4297			22.5361	22.791		33.2301	32.1985			23.1749	0.514309	23.1148	0.472172		29.0425	3.16237	32.9151	12.1304
	Hs01031624_m1		8-9	yes	no	62	0			27.8088	28.2088		1	1			28.1958	27.2368		1	1			27.4575	27.4709		1	1			27.8207	0.301515	27.6388	0.414196		1	0.04	1	0.04
							0.5			24.6761	24.6291		8.60604	16.8154			25.4923	24.8321		9.44034	7.13373			23.8274	24.1146		13.4767	10.7005			24.6653	0.6797	24.5253	0.301994		10.5077	2.12688	11.5499	3.99789
							4			22.9182	22.572		23.9247	54.423			23.2771	23.3009		26.3581	17.5204			22.3503	22.6001		36.6147	32.5772			22.8485	0.381546	22.8243	0.337177		28.9658	5.49904	34.8402	15.1501
	Hs00244590_m1		8-9	yes	no	65	0			34.5328	35.0083		1	1			34.9084	33.8222		1	1			33.2672	33.5389		1	1			34.2361	0.702106	34.1231	0.636477		1	0.28	1	0.23
							0.5			31.3411	31.1636		6.43221	34.784			31.9083	31.2612		13.7498	7.43986			30.2374	30.5849		8.88983	8.09677			31.1623	0.693774	31.0032	0.298496		9.69062	3.0406	16.7735	12.7381
							4			29.5488	29.2052		35.5815	35.4747			29.6342	29.7816		28.4387	20.1295			28.9028	29.1144		21.8806	23.9098			29.3619	0.326543	29.3671	0.295466		28.6336	5.5951	26.5047	6.52783
	ARAADFR		9-10	yes	no	57	0			29.1648	29.4814		1	1			29.4782	28.5522		1	1			28.5729	28.6774		1	1			29.072	0.375404	28.9037	0.4117		1	0.01	1	0.05
							0.5			25.9735	26.2714		9.46196	14.1224			26.6691	26.0607		9.85878	7.33241			25.1098	25.2975		12.0041	10.8771			25.9175	0.637808	25.8766	0.418394		10.4416	1.11664	10.7773	2.77289
							4			24.1708	23.7759		24.3495	52.5971			24.4016	24.572		30.3008	18.6664			23.5156	23.8835		35.3703	30.8854			24.0293	0.375283	24.0771	0.352645		30.0069	4.50403	34.0496	14.0317
	AR9HK27		10-11	yes	no	83	0			29.61	29.6745		1	1			29.7136	28.8408		1	1			29.0009	29.0969		1	1			29.4415	0.314438	29.2041	0.348677		1	0.05	1	0.05
							0.5			26.248	26.3749		10.6378	14.5161			26.794	26.4824		10.0602	6.78332			25.1103	25.6649		16.144	11.2771			26.0507	0.701364	26.1741	0.36271		12.2807	2.74196	10.8588	3.1707
							4			24.1211	24.0679		34.355	50.8445			24.5133	24.7967		34.9269	19.2327			23.609	23.9898		44.601	38.3736			24.0811	0.370227	24.2848	0.363359		37.961	4.701	36.1503	13.0009
	AR7DTG3		11-12	yes	no	88	0			29.6501	29.7677		1	1			29.838	28.8658		1	1			28.7688	29.0641		1	1			29.4189	0.466096	29.2325	0.386986		1	0.04	1	0.03
							0.5			26.2826	26.3574		11.5977	14.8469			27.1039	26.4403		9.36188	7.0981			25.3443	25.6313		11.6869	11.2837			26.2436	0.718881	26.143	0.363419		10.8822	1.07562	11.0762	3.16682
							4			24.0548	24.0572		34.0487	57.682			24.6728	24.7719		32.2079	19.9304			23.633	23.9541		37.3467	38.4511			24.1202	0.426978	24.2611	0.363623		34.5344	2.12586	38.6878	15.4129
	Hs01031617_m1		12-13	yes	no	69	0			29.3726	29.6838		1	1			29.7941	28.8595		1	1			28.788	28.8384		1	1			29.3182	0.412541	29.1273	0.393642		1	0.05	1	0.04
							0.5			26.4386	26.3755		7.74397	14.6145			26.9841	26.3947		9.44166	7.43425			25.1958	25.4199		13.1279	11.1721			26.2062	0.74833	26.0634	0.455071		10.1045	2.24741	11.0736	2.93215
							4			24.279	23.8157		26.6701	60.9045			24.4783	24.8632		37.3673	18.2762			23.4791	23.8611		42.1094	35.0722			24.0788	0.431771	24.18	0.483436		35.3823	6.45749	38.0843	17.5328
	Hs01031618_g1		13-14	yes	possible	114	0			29.6201	30.2132		1	1			30.2194	29.1865		1	1			29.2619	29.3665		1	1			29.7004	0.395	29.5887	0.447627		1	0.04	1	0.07
							0.5			26.4807	26.563		9.43803	19.4854			27.2681	26.6866		11.3863	6.91303			25.6214	25.8515		13.5743	11.9449			26.4568	0.672466	26.367	0.368001		11.4662	1.68955	12.7811	5.16658
							4			24.8718	24.1968		19.8595	64.1641			24.4443	25.159		46.9772	20.5793			23.8813	24.3362		44.256	36.3852			24.3991	0.405653	24.564	0.424566		37.0309	12.1927	40.3762	18.0158
		DDB2
	Hs03044949_m1		1-2	yes	no	62	0			27.0126	27.0689		1	1			26.8581	26.3505		1	1			26.4697	26.4312		1	1			26.7801	0.228365	26.6169	0.321332		1	0.03	1	0.03
							0.5			24.4546	24.4878		6.3842	8.21042			25.0393	24.6851		4.13501	4.24906			23.7558	23.8782		8.16626	7.0461			24.4166	0.524692	24.3504	0.343444		6.22849	1.64943	6.50186	1.66237
							4			23.2465	22.7742		11.6367	19.7682			23.7339	23.708		6.79512	8.15985			22.6111	22.7375		14.9667	16.7222			23.1972	0.459693	23.0732	0.44907		11.1329	3.35502	14.8834	4.91424
	AR9HMCD		2-3	no	no	67	0			25.4423	25.6331		1	1			25.6815	25.5057		1	1			25.0385	25.2773		1	1			25.3874	0.265342	25.472	0.147189		1	0.03	1	0.02
							0.5			23.0467	23.0415		4.45225	5.10313			23.8612	23.3136		3.78771	4.66826			22.7137	22.7489		4.77898	6.0269			23.2072	0.482003	23.0347	0.230619		4.33965	0.41244	5.2661	0.566506
							4			22.4781	22.4553		9.49069	11.0999			22.8163	22.5329		8.25277	7.59245			21.8626	21.8873		8.07221	12.0149			22.3857	0.394792	22.2918	0.287769		8.60522	0.630446	10.2358	1.90607
	Hs02577630_m1		3-4	yes	no	79	0			26.3019	26.2197		1	1			26.4628	25.7243		1	1			25.8208	25.8139		1	1			26.1952	0.272712	25.9193	0.215556		1	0.03	1	0.02
							0.5			23.7025	23.6957		5.94367	7.24247			24.543	23.7728		4.43509	5.18108			23.2395	23.3692		7.44929	6.53655			23.8283	0.539524	23.6126	0.174934		5.94269	1.23054	6.32003	0.855372
							4			22.7375	22.6185		11.1849	13.3194			23.5838	22.994		5.73289	8.6712			22.3412	22.4068		11.509	13.7096			22.8875	0.518257	22.6731	0.242826		9.47563	2.64982	11.9	2.28869
	Hs01585060_m1		3-8	yes	no	126	0			34.0106	33.5949		1	1			33.6491	32.5821		1	1			33.4679	33.2512		1	1			33.7092	0.225621	33.1427	0.420508		1	0.19	1	0.15
							0.5			31.7368	31.7232		5.85001	4.87398			32.0539	31.3424		3.54136	3.16356			30.9612	31.0202		7.07347	5.63665			31.5839	0.459004	31.3619	0.287313		5.48828	1.46449	4.55806	1.03405
							4			30.8472	31.1554		6.86819	5.62859			30.762	30.7176		5.76535	4.75852			30.4084	30.5711		8.60108	8.28313			30.6725	0.189963	30.8147	0.248223		7.07821	1.16717	6.22341	1.49913
	Hs03044950_m1		4-5	yes	no	85	0			26.222	26.1979		1	1			26.391	25.7833		1	1			25.9633	26.1458		1	1			26.1921	0.175891	26.0423	0.184368		1	0.04	1	0.02
							0.5			23.7537	23.744		5.52967	6.55894			24.7894	23.906		3.55712	4.92161			23.4398	23.5637		7.15627	7.1894			23.9943	0.57666	23.7379	0.139796		5.41435	1.47161	6.22332	0.955756
							4			23.1565	22.7063		7.76928	12.9834			23.5643	23.1343		5.52896	8.19647			22.5385	22.7254		11.0794	13.8366			23.0865	0.421682	22.8553	0.197439		8.12587	2.27993	11.6721	2.48224
	Hs02826840_g1		5-6	yes	possible	77	0			26.649	26.6798		1	1			26.676	26.2858		1	1			26.3651	26.2583		1	1			26.5634	0.140615	26.408	0.192557		1	0.01	1	0.02
							0.5			24.2797	24.4237		4.93272	5.68705			25.0227	24.358		3.68688	5.09696			23.7715	23.8853		7.51259	6.21948			24.358	0.513781	24.2223	0.23981		5.3774	1.59318	5.66783	0.458472
							4			23.451	23.2486		8.91382	12.5214			23.9851	23.6598		5.03231	8.0671			22.9881	23.0858		10.7186	11.6517			23.4747	0.407333	23.3314	0.241503		8.22159	2.37248	10.7467	1.92776
	AR47X6H		6-7	no	no	91	0			26.5549	26.8713		1	1			26.6466	26.5544		1	1			26.3787	26.5471		1	1			26.5267	0.11119	26.6576	0.15115		1	0.02	1	0.02
							0.5			24.2346	24.3652		4.52958	5.02425			24.829	24.4158		3.78063	4.4983			23.8152	23.9502		5.63876	6.3199			24.293	0.415941	24.2437	0.208609		4.64966	0.763315	5.28082	0.765471
							4			23.3896	23.7901		10.1781	9.93712			23.6683	23.6185		8.92616	7.40077			22.9066	23.2428		9.91162	11.3218			23.3215	0.314662	23.5505	0.228538		9.67197	0.538474	9.55322	1.6236
	Hs00172068_m1		7-8	yes	no	86	0			26.6907	26.431		1	1			26.2653	25.6828		1	1			25.9033	26.1465		1	1			26.2864	0.321823	26.0868	0.308367		1	0.02	1	0.03
							0.5			24.1471	24.1808		6.18173	6.67624			24.4617	24.0314		4.0919	4.208			23.6623	23.6681		5.88378	6.69087			24.0904	0.328817	23.9601	0.215326		5.3858	0.922981	5.85837	1.167
							4			23.3006	23.1441		9.16908	9.61107			22.9204	22.8545		7.91866	9.28085			22.6762	22.9003		9.66053	12.2619			22.9657	0.256907	22.9663	0.12711		8.91609	0.733272	10.3846	1.33429
	Hs03044951_m1		7-8	yes	no	126	0			28.2153	27.7629		1	1			27.7565	27.0466		1	1			27.3046	27.3162		1	1			27.7588	0.371798	27.3752	0.295367		1	0.02	1	0.04
							0.5			25.3917	25.5296		7.50991	6.17305			25.9177	25.3439		4.19305	4.36075			24.9446	24.9855		6.38968	6.03993			25.418	0.397709	25.2863	0.225841		6.03088	1.37767	5.52458	0.824744
							4			24.208	24.4337		14.0558	10.5788			24.5318	24.2992		7.28534	8.77534			23.9301	24.2374		10.7	10.9189			24.2233	0.245901	24.3234	0.0819368		10.6804	2.76406	10.091	0.940623
	Hs03044952_g1		8-9	yes	possible	106	0			27.0008	26.7507		1	1			27.0523	26.4273		1	1			26.3676	26.4274		1	1			26.8069	0.311343	26.5352	0.152427		1	0.03	1	0.03
							0.5			24.4312	24.3664		6.52078	6.65576			25.2262	24.4174		4.15615	5.39516			23.8482	23.9635		7.13591	6.62414			24.5019	0.564779	24.2491	0.203037		5.93761	1.28447	6.22502	0.58694
							4			23.4772	23.3924		9.70729	11.1168			23.6548	23.4789		8.21278	10.0873			23.0622	23.1725		10.1998	12.3373			23.3981	0.248312	23.3479	0.128988		9.3733	0.844893	11.1805	0.919671
	Hs03044953_m1		9-10	yes	no	88	0			25.9674	25.7885		1	1			25.8302	25.1264		1	1			25.4399	25.5107		1	1			25.7458	0.223433	25.4752	0.271453		1	0.02	1	0.01
							0.5			23.3029	23.4679		6.20365	6.40678			24.0571	23.336		4.00621	4.63381			22.8426	22.8272		7.53211	7.71306			23.4009	0.500621	23.2103	0.276235		5.91399	1.45394	6.25122	1.2619
							4			22.4954	22.4339		10.5152	11.021			22.6885	22.3581		6.87807	8.90323			21.9656	22.0426		11.4666	14.3012			22.3831	0.305581	22.2782	0.169452		9.61995	1.97733	11.4085	2.2207
		WNT3
	Hs00902255_m1		1-2	yes	no	135	0			38.505	38.1763		1	1			39.5094	38.001		1	1			36.2704	37.4708		1	1			38.0949	1.35371	37.8827	0.299904		1	0.69	1	0.66
							0.5			38.2882	38.4636		0.729163	1.57502			39.013	39.1335		1.68702	0.53084			36.7753	37.3259		0.691715	1.19207			38.0255	0.932249	38.3077	0.74613		1.03597	0.46062	1.09931	0.431302
							4			n.d.	39.6009		n.d.	0.543307			n.d.	n.d.		n.d.	n.d.			39.4325	37.2197		0.101941	1.24484			39.4325	0	38.4103	1.19063		0.101941	0	0.894075	0.350767
	Hs00229135_m1		2-3	yes	no	69	0			36.8237	36.6706		1	1			36.6442	37.643		1	1			36.2028	35.8692		1	1			36.5569	0.260888	36.7276	0.725278		1	0.16	1	0.3
							0.5			36.2931	37.2811		1.15994	1.14303			37.2494	37.6352		0.786199	1.17016			37.1684	37.728		0.502628	0.297264			36.9036	0.432951	37.5481	0.192557		0.816255	0.269187	0.870151	0.405244
							4			37.7831	37.2275		0.498151	1.09196			36.8864	n.d.		0.732488	n.d.			n.d.	38.4808		n.d.	0.171142			37.3348	0.448303	37.8542	0.626629		0.615319	0.117168	0.631551	0.460408
	Hs00902257_m1		3-4	yes	no	76	0			29.9482	30.464		1	1			30.1565	30.0581		1	1			28.8053	28.8247		1	1			29.6367	0.593992	29.7822	0.697089		1	0.07	1	0.12
							0.5			29.7453	30.5094		0.513636	0.614304			31.3978	31.0352		0.505855	0.591225			29.3382	29.6774		0.678386	0.597019			30.1604	0.890596	30.4073	0.558973		0.565959	0.0795615	0.60085	0.00980314
							4			33.5475	34.7607		0.174644	0.225016			32.3175	32.1992		0.193721	0.277311			31.6707	32.0846		0.12521	0.109188			32.5119	0.778417	33.0148	1.2354		0.164525	0.0288699	0.203838	0.0702504
	Hs00902258_m1		4-5	yes	no	83	0			30.0759	30.3166		1	1			30.3692	30.2659		1	1			28.8468	29.0716		1	1			29.764	0.659526	29.8847	0.575333		1	0.03	1	0.07
							0.5			29.9379	30.6352		0.524056	0.672448			31.2037	31.1134		0.670645	0.646828			29.4438	30.0641		0.648889	0.541913			30.1951	0.741151	30.6042	0.428929		0.61453	0.0645885	0.620396	0.0564733
							4			34.1445	34.5841		0.1182	0.173587			32.2127	32.248		0.241419	0.309623			31.7952	32.5455		0.118206	0.0941401			32.7175	1.02333	33.1259	1.03823		0.159275	0.0580844	0.19245	0.088976
	Hs02570790_s1		5	no	yes	115	0			29.3729	29.4618		1	1			29.0966	29.3139		1	1			28.2409	28.606		1	1			28.9035	0.481902	29.1272	0.373494		1	0.02	1	0.05
							0.5			29.334	29.5268		0.653472	1.07553			29.4158	29.8988		0.95853	0.775922			28.6979	29.3386		0.715072	0.648869			29.1492	0.320911	29.588	0.232797		0.775691	0.13171	0.833441	0.17887
							4			30.5255	31.3156		0.667923	0.689364			29.9196	30.0062		0.489757	0.757008			29.8162	30.1081		0.306198	0.369251			30.0871	0.312858	30.4767	0.594678		0.487959	0.147679	0.605208	0.169117
		POU2AF1
	ARZTGFR		1-2	no	no	84	0			28.583	28.3321		1	1			28.5	28.4799		1	1			28.5299	28.2572		1	1			28.5376	0.0343065	28.3564	0.0925507		1	0.03	1	0.02
							0.5			29.3568	29.3373		0.729512	0.735585			28.6824	28.4289		0.876986	1.02861			28.6991	28.9745		0.987675	0.645662			28.9128	0.314043	28.9136	0.373324		0.864724	0.105751	0.803286	0.163503
							4			28.8038	28.9122		0.731615	0.452415			28.8033	28.5423		0.843332	1.06889			29.5255	29.5385		0.523957	0.425051			29.0442	0.340333	28.9977	0.411177		0.699635	0.132331	0.648787	0.297271
	Hs00174811_m1		1-5	yes	no	94	0			24.7997	24.6767		1	1			24.3364	24.5424		1	1			24.1813	24.1859		1	1			24.4391	0.262691	24.4684	0.207104		1	0.08	1	0.03
							0.5			25.6977	25.6708		0.74088	1.22318			24.8047	24.779		0.949005	0.827654			24.6106	24.8227		0.740517	0.700756			25.0377	0.473392	25.0908	0.410473		0.810134	0.0981967	0.917197	0.22248
							4			26.335	25.8004		0.229472	1			25.5078	25.0109		0.356168	0.71446			25.4998	25.6185		0.377031	0.381392			25.7809	0.391864	25.4766	0.337541		0.32089	0.0652014	0.698618	0.252794
	AR324KK		2-3	no	no	74	0			33.998	33.6974		1	1			34.4438	34.2886		1	1			33.8449	33.4813		1	1			34.0955	0.254042	33.8224	0.341218		1	0.16	1	0.13
							0.5			34.2019	33.9606		1.00711	1.07927			34.8954	33.8472		0.727698	1.34821			34.5766	33.6734		0.668805	0.92925			34.558	0.283424	33.8271	0.118118		0.801206	0.147571	1.11891	0.173319
							4			34.5897	33.8971		0.608296	0.671334			34.5702	33.4342		0.953339	2.01796			34.5704	34.524		0.631797	0.501515			34.5768	0.00916201	33.9518	0.446596		0.731144	0.157408	1.0636	0.678382
	ARYMMVU		2-5	no	no	84	0			29.4063	29.4155		1	1			29.4546	29.411		1	1			29.4175	29.2392		1	1			29.4262	0.0206374	29.3552	0.0820742		1	0.07	1	0.03
							0.5			30.3032	30.447		0.688677	0.784771			29.7673	29.4764		0.801243	0.948897			29.8323	29.8611		0.83308	0.689803			29.9676	0.23879	29.9282	0.399057		0.774333	0.0619474	0.807824	0.107023
							4			30.1062	30.0006		0.510532	0.414956			29.8662	29.5157		0.782328	1.03801			30.4788	30.7037		0.500621	0.374375			30.1504	0.252056	30.0734	0.487713		0.597827	0.130525	0.609115	0.303729
	ARAADN3		3-4	no	no	94	0			30.7227	30.5214		1	1			30.4938	30.2711		1	1			30.762	30.2828		1	1			30.6595	0.118286	30.3584	0.115338		1	0.1	1	0.04
							0.5			30.9647	30.7727		0.80466	0.892352			30.6025	30.1823		0.922952	1.05596			30.812	31.0956		1.07282	0.60431			30.793	0.14847	30.6835	0.378152		0.933478	0.109729	0.850872	0.186702
							4			31.0727	30.9658		0.876822	0.690974			31.1041	30.5327		0.681642	0.931041			31.5261	31.9449		0.615162	0.326446			31.2343	0.206724	31.1478	0.590722		0.724542	0.111046	0.649487	0.248562
	AR2XAZN		4-5	no	no	80	0			31.0667	30.7522		1	1			30.9985	31.0135		1	1			30.9297	30.871		1	1			30.9983	0.0559376	30.8789	0.106859		1	0.07	1	0.02
							0.5			31.6847	31.8614		0.772444	0.687957			31.4456	31.1405		0.730012	0.909287			31.4372	31.5297		0.781212	0.67242			31.5225	0.11474	31.5105	0.294623		0.761223	0.0223577	0.756554	0.108184
							4			32.0016	31.8401		0.469219	0.316552			31.7221	31.3014		0.630197	0.914245			32.506	32.6926		0.350314	0.29228			32.0766	0.324406	31.9447	0.572755		0.483243	0.114692	0.507692	0.287647
	Hs01573369_m1		5-6	yes	no	119	0			32.0996	32.1094		1	1			31.7035	31.6117		1	1			32.2124	31.9463		1	1			32.0052	0.21826	31.8891	0.207161		1	0.03	1	0.08
							0.5			32.8005	33.1777		0.704387	1.04057			32.1422	31.8382		0.968632	0.833422			32.5788	32.8268		0.773548	0.591844			32.5072	0.273445	32.6142	0.567108		0.815523	0.111886	0.821947	0.183373
							4			33.1175	33.9754		0.396116	0.329644			32.8798	32.3887		0.354939	0.576937			33.3915	33.8487		0.415291	0.275384			33.1296	0.209088	33.4043	0.719974		0.388782	0.0251785	0.393988	0.131247
	Hs01573370_g1		6-7	yes	possible	64	0			23.1085	23.167		1	1			22.6989	22.5846		1	1			22.7922	22.7708		1	1			22.8665	0.175309	22.8408	0.242823		1	0.01	1	0.02
							0.5			23.8099	24.1354		0.694929	1.0523			23.2259	22.8889		0.911158	0.789698			23.3473	23.4273		0.678663	0.691265			23.461	0.251634	23.4839	0.51044		0.761583	0.105974	0.844421	0.152388
							4			23.8961	24.4457		0.470791	0.52483			23.7112	23.3849		0.397666	0.567683			23.9952	24.46		0.408465	0.319238			23.8675	0.117688	24.0969	0.503458		0.425641	0.0322289	0.470584	0.108438
	Hs01573371_m1		7-8	yes	no	110	0			24.1243	24.0323		1	1			23.6484	23.5341		1	1			23.6944	23.6316		1	1			23.8223	0.214315	23.7327	0.215577		1	0.01	1	0.02
							0.5			25.0893	25.1796		0.61088	1.01611			24.0865	23.8907		0.969074	0.761577			24.2545	24.3998		0.676309	0.639739			24.4768	0.438509	24.49	0.530048		0.752088	0.15574	0.805808	0.156803
							4			25.1649	25.676		0.374352	0.372844			24.4642	24.3787		0.455706	0.550518			25.1674	25.7608		0.338744	0.235323			24.9322	0.330901	25.2718	0.632457		0.389601	0.0489516	0.386228	0.129026
	Results per donor. Additional features like amplicon length, whether the assay is intron spanning or detects genomic DNA are displayed. Raw Ct-values (baseline) and fold changes are given per donor and per assay as well as averaged over all donors. Values written in gray represent results with one undetectable Ct-value per duplicate. Assay labels starting with the two capital letters “AR” can be …
